# Supplementary material for: Characterization of MRI White Matter Signal Abnormalities in the Pediatric Population
Source: Children (Basel). 2023 Jan 24;10(2):206. doi: 10.3390/children10020206 (PMC9955075; doi:10.3390/children10020206)
Supplement: Supplementary file 1 [file children-10-00206-s001.zip]

Archive with 1 entries (1 files):
- children-2044514-supplementary.pdf
